# Supplementary material for: Production, Characterization, and Assessment of Permanently Cationic and Ionizable Lipid Nanoparticles for Use in the Delivery of Self-Amplifying RNA Vaccines
Source: Pharmaceutics. 2023 Apr 7;15(4):1173. doi: 10.3390/pharmaceutics15041173 (PMC10143526; doi:10.3390/pharmaceutics15041173)
Supplement: Supplementary file 1 [file pharmaceutics-15-01173-s001.zip]

Archive with 1 entries (1 files):
- pharmaceutics-2301426-supplementary.pdf
